# Supplementary material for: Advancements in Life Tables Applied to Integrated Pest Management with an Emphasis on Two-Sex Life Tables
Source: Insects. 2025 Mar 3;16(3):261. doi: 10.3390/insects16030261 (PMC11943316; doi:10.3390/insects16030261)
Supplement: Supplementary file 1 [file insects-16-00261-s001.zip]

Archive with 1 entries (1 files):
- insects-3458933-supplementary.pdf
